# Supplementary material for: The high expression instead of mutation of p53 is predictive of overall survival in patients with esophageal squamous‐cell carcinoma: a meta‐analysis
Source: Cancer Med. 2016 Nov 23;6(1):54–66. doi: 10.1002/cam4.945 (PMC5269704; doi:10.1002/cam4.945)
Supplement: Supplementary file 2 — Table S1. Baseline characteristics of included studies Table S2. Assessment of risk of bias Table S3. Clinicopathological and survival data of all studies included in final meta‐analysis. Table S4. Subgroup analyses Table S5. Meta‐regression analysis of study factors associated interstudy heterogeneity [file CAM4-6-54-s002.xlsx]

## Sheet: Table S1
Table S1 Baseline characteristics of included studies
Study	Year of publication	No. of patients	No. in survival analysis	No. of patients with ESCC (% total)	Only curative surgery	Specimen type	adjuvant CRTx？	Neo-adjuvant CRTx？	Analysis method	IHC antibody	Dilution	Percent 'Higher expression'	IHC Cut-point %	HR estimation method	Multivariable analysis
Shimaya1	1993	105	105	105(100)	Yes	Surgery	No	NR	IHC	PAb1801(Novocastra)	50	53	0	Data extrapolated	No
Wang2	1994	100	100	100(100)	Yes	Surgery	No	No	IHC	PAb1801(Oncogene)	100	65	0	Data extrapolated	No
Nakamura3	1995	61	61	61(100)	Yes	Surgery	Yes	No	IHC	CM1(Novocastra）	800	52	0	Data extrapolated	No
Uchino4	1996	82	82	82(95)	No	Surgery	NR	NR	SSCP	-	-	34	-	Data extrapolated	No
Coggi5	1997	74	71	46(62)	Yes	Surgery	Yes	No	IHC+SSCP	PAb1801(Oncogene)	4000	53	10	Data extrapolated	No
Patel6	1997	46	46	33(72)	No	Surgery+Biopsy	Yes	No	IHC	DO7(Dako)	50	70	10	Data extrapolated	No
Chyczewski7	1999	33	33	33(100)	Yes	Surgery	No	No	IHC	DO7(Dako)	100	45	10	Data extrapolated	No
Hashimoto8	1999	71	71	71(100)	Yes	Surgery	Yes	No	IHC	DO7(Dako)	100	66	5	Data extrapolated	No
Ikeda9	1999	53	53	53(100)	Yes	Surgery	No	Yes	IHC	DO7(Dako)	50	72	10	Caculated from the raw data	Yes
Inada10	1999	40	40	40(100)	Yes	Surgery	NR	NR	IHC	DO7(Novocastra）	100	53	10	Data extrapolated	No
Kanamoto11	1999	239	207	239(100)	Yes	Surgery	No	No	IHC	RSP53(Nichirei)	2000	48	0	Reported in text	Yes
Kuwahara12	1999	88	64	88(100)	No	Surgery	NR	NR	IHC	DO7(Dako)	NR	48	10	Reported in text	Yes
Lam13	1999	153	93	153(100)	Yes	Surgery	No	No	IHC	DO7(Dako)	100	64	0	Data extrapolated	Yes
Ikeguchi14	2000	191	191	191(100)	Yes	Surgery	NR	No	IHC	BP53-12(Novocastra)	100	41	50	Reported in text	Yes
Kihara15	2000	138	125	136(99)	Yes	Surgery	Yes	Yes	Sequencing	-	-	57	-	Data extrapolated	No
Shimada16	2000	59	49	59(100)	No	Biopsy	Yes	Yes	IHC	DO7(Dako)	NR	44	10	Reported in text	Yes
Ito17	2001	40	40	40(100)	No	Biopsy	Yes	No	Sequencing	-	-	60	-	Data extrapolated	No
Ahn18	2002	81	79	74(91)	Yes	Surgery	NR	NR	IHC	Anti‑p53 (Santa Cruz)	100	52	10	Reported in text	Yes
Hironaka19	2002	73	73	73(100)	No	Biopsy	Yes	No	IHC	DO7(Novocastra）	1000	70	0	Reported in text	Yes
Shimada20	2002	52	52	52(100)	No	Biopsy	Yes	Yes	IHC	DO7(Dako)	250	58	10	Reported in text	Yes
Shinohara21	2002	144	114	134(93)	Yes	Surgery	Yes	No	IHC	DO7(Dako)	50	69	5	Reported in text	Yes
Guner22	2003	53	53	53(100)	Yes	Surgery	Yes	No	IHC+SSCP	DO7(Dako)	75	23	20	Reported in text	Yes
Rosa23	2003	47	47	47(100)	Yes	Surgery	No	No	IHC	NR	NR	53	30	Reported in text	Yes
Tachibana24	2003	45	45	45(100)	Yes	Surgery	Yes	Yes	IHC	Anti‑p53(Santa Cruz)	NR	60	33	Data extrapolated	No
Nakamura25	2004	76	76	76(100)	No	Biopsy	Yes	No	IHC	DO7(Dako)	NR	58	10	Data extrapolated	Yes
Takeuchi26	2004	90	90	90(100)	Yes	Surgery	NR	NR	IHC	DO7(Dako)	100	52	10	Data extrapolated	No
Bahnassy27	2005	50	50	47(94)	Yes	N/A	NR	NR	IHC	DO7	50	68	10	Data extrapolated	Yes
Goan28	2005	40	36	40(100)	Yes	Surgery	No	No	IHC+Sequencing	DO7(Novocastra)	10	53	10	Data extrapolated	Yes
Miyazak29	2005	61	61	61(100)	No	Biopsy	Yes	No	IHC	DO7(Novocastra）	100	54	10	Data extrapolated	Yes
Yamazaki30	2005	43	43	43(100)	Yes	Surgery	No	No	IHC+Sequencing	DO7(Novocastra)	50	47	-	Reported in text	Yes
Kunisaki31	2006	41	41	41(100)	No	Biopsy	Yes	No	SSCP	-	-	61	-	Reported in text	Yes
Kang32	2007	63	63	62(98)	No	Biopsy	Yes	Yes	IHC	DO7(Dako)	50	47	25	Data extrapolated	Yes
Kii33	2007	51	51	51(100)	No	Biopsy	Yes	No	IHC	DO7(Dako)	50	33	20	Reported in text	Yes
Komatsu34	2009	153	153	153(100)	Yes	Surgery	NR	No	IHC	DO7(Novocastra）	50	48	10	Reported in text	Yes
Kaneko35	2010	57	57	57(100)	No	Biopsy	Yes	No	Sequencing	-	-	44	-	Reported in text	Yes
Liu36	2010	74	69	74(100)	Yes	Surgery	No	No	IHC	ZM-0242(Beijing)	400	49	10	Data extrapolated	No
Okumura37	2010	248	248	248(100)	Yes	Surgery	No	No	IHC	DO7(Novocastra)	50	52	10	Reported in text	Yes
Taghavi38	2010	80	80	80(100)	Yes	Surgery+Biopsy	No	No	IHC	DO7(Dako)	50	29	5	Reported in text	Yes
Yamasaki39	2010	97	97	97(100)	No	Biopsy	Yes	No	IHC+Sequencing	DO7(Novocastra）	120	51	10	Reported in text	Yes
Egashira40	2011	94	94	94(100)	Yes	Surgery	NR	No	IHC+LOH+Sequencing	DO7(Dako)	200	61	10	Data extrapolated	No
Yen41	2011	132	132	132(100)	Yes	Surgery	Yes	No	IHC	(Dako)	100	48	25	Reported in text	Yes
Huang42	2013	106	106	106(100)	Yes	Surgery	Yes	No	IHC	Anti‑p53 (ZSGB-BIO)	100	46	50	Reported in text	Yes
Murata43	2013	266	266	266(100)	Yes	N/A	NR	NR	IHC	PAb1801(Santa Cruz)	50	52	0	Data extrapolated	No
Okamoto44	2013	86	86	86(100)	Yes	Surgery	No	No	IHC	DO7(Leica)	100	66	10	Data extrapolated	Yes
Wang45	2013	114	107	114(100)	Yes	Surgery	Yes	No	IHC	(Dako)	100	54	50	Reported in text	Yes
Gao46	2014	113	113	113(100)	Yes	Surgery	No	No	NGS	-	-	96	-	Caculated from the raw data	No
Huang47	2014	118	118	118(100)	Yes	N/A	NR	NR	IHC	Anti‑p53(Abmart)	100	49	Score	Reported in text	Yes
Shang48	2014	590	267	590(100)	Yes	Surgery	NR	NR	IHC	DO-1(MBL, Nagoya)	150	43	10	Reported in text	Yes
Song49	2014	88	88	88(100)	Yes	Surgery	No	No	NGS	-	-	83	-	Caculated from the raw data	Yes
Xu50	2014	830	775	830(100)	Yes	Surgery	Yes	No	IHC	Anti‑p53 antibody(Dako)	100	37	25	Reported in text	Yes
Yao51	2014	136	136	136(100)	Yes	Surgery+Biopsy	NR	NR	IHC	DO7	NR	42	0	Reported in text	Yes
Chen52	2015	195	195	194(99)	Yes	Surgery	Yes	No	IHC	Anti‑p53 antibody(Maixin)	NR	61	20	Reported in text	Yes
Zhang53	2015	104	80	104(100)	Yes	Surgery	No	No	NGS	-	-	88	-	Caculated from the raw data	No
Ishiguro54	2016	62	62	62(100)	Yes	Surgery	No	No	IHC	M7001(Dako)	75	48	20	Data extrapolated	Yes
Qin55	2016	67	66	67(100)	Yes	Surgery	No	No	NGS	-	-	67	-	Caculated from the raw data	Yes
Sawada56	2016	144	144	144(100)	Yes	Surgery	No	No	NGS	-	-	94	-	Caculated from the raw data	Yes

## Sheet: Table S2
Table S2. Assessment of risk of bias
Study	Year	Were patient eligibility criteria defined clearly?	Were patient treatment characterisedclearly?	Were Specimen characterised clearly ?	Was the measurement of p53 Higher expression adequate?	Was the study/ statistical methods adequate?	Were explanation of dropouts, number of events reported?	Were basic demographic characteristics presented?	Were standard prognostic variable compared to?	Was the follow-up complete and adequate in duration?	Were Multivariable analysis adjusting for standard prognostic factors and reported adequate?	Was the study free of other problems that put it at a high risk of bias?	Risk of bias
Shimaya1	1993	Yes	Yes	Yes	Yes	Yes	Yes	Yes	Yes	Yes	No	Yes	High
Wang2	1994	Yes	Yes	Yes	Yes	Unclear	Yes	Yes	Yes	Yes	No	Yes	High
Nakamura3	1995	Yes	Yes	Yes	Yes	Yes	Yes	Yes	Unclear	Yes	No	Unclear	High
Uchino4	1996	Yes	Yes	Yes	No	Yes	Yes	Yes	Yes	Yes	No	Unclear	High
Coggi5	1997	Yes	Yes	Yes	Yes	No	Yes	Yes	Yes	Yes	No	Yes	High
Patel6	1997	Yes	Yes	Yes	Yes	No	Yes	Yes	Yes	Yes	No	Unclear	High
Chyczewski7	1999	Yes	Yes	Yes	Yes	Yes	Yes	Yes	No	Yes	No	Yes	High
Hashimoto8	1999	Yes	Yes	Yes	Yes	Yes	Yes	Yes	Yes	Yes	No	Unclear	High
Ikeda9	1999	Yes	Yes	Yes	Yes	Yes	Yes	Yes	Yes	Yes	Yes	Yes	Low
Inada10	1999	Yes	Yes	Yes	Yes	Yes	Yes	Yes	Yes	Yes	Yes	Yes	Low
Kanamoto11	1999	Yes	Yes	Yes	Yes	Yes	Yes	Yes	Yes	Yes	Yes	Yes	Low
Kuwahara12	1999	Yes	Yes	Yes	Yes	Unclear	No	Yes	Yes	Yes	No	Yes	High
Lam13	1999	Yes	Yes	Yes	Yes	No	Yes	Yes	No	Yes	No	Yes	High
Ikeguchi14	2000	Yes	Yes	Yes	Yes	Yes	Yes	Yes	Yes	Yes	Yes	Yes	Low
Kihara15	2000	Yes	Yes	Yes	Yes	Yes	Yes	Yes	Yes	Yes	Yes	Unclear	High
Shimada16	2000	Yes	Yes	Yes	No	Yes	Yes	Yes	Yes	Yes	No	Yes	High
Ito17	2001	Yes	Yes	Yes	No	Yes	Yes	Yes	Yes	Yes	No	Yes	High
Ahn18	2002	Yes	Yes	Yes	Yes	Yes	Yes	Yes	Yes	Yes	Yes	Yes	Low
Hironaka19	2002	Yes	Yes	Yes	Yes	Yes	Yes	Yes	Yes	Yes	Yes	Yes	Low
Shimada20	2002	Yes	Yes	Yes	Yes	Yes	Yes	Yes	Yes	Yes	Yes	Yes	Low
Shinohara21	2002	Yes	Yes	Yes	Yes	Unclear	Yes	Yes	Yes	Yes	Yes	Unclear	High
Guner22	2003	Yes	Yes	Yes	Yes	Unclear	Yes	Yes	No	Yes	Yes	Yes	High
Rosa23	2003	Yes	Yes	Yes	Yes	Yes	Yes	Yes	Yes	Yes	No	Yes	High
Tachibana24	2003	Yes	Yes	Yes	Yes	No	Yes	Yes	Yes	Yes	No	Yes	High
Nakamura25	2004	Yes	Yes	Yes	Yes	Yes	Yes	Yes	Yes	Yes	No	Yes	High
Takeuchi26	2004	Yes	Yes	Yes	Yes	Yes	Yes	Yes	No	Yes	No	Yes	High
Bahnassy27	2005	Yes	Yes	Yes	Yes	Yes	Yes	Yes	Yes	Yes	No	Unclear	High
Goan28	2005	Yes	Yes	Yes	Yes	Yes	Yes	Yes	Yes	Yes	Yes	Yes	Low
Miyazak29	2005	Yes	Yes	Yes	No	Yes	Yes	Yes	Yes	Yes	No	Yes	High
Yamazaki30	2005	Yes	Yes	Yes	Yes	Unclear	Yes	No	Unclear	Yes	No	Yes	High
Kunisaki31	2006	Yes	Yes	Yes	No	Yes	Yes	Yes	Yes	Yes	Yes	Yes	High
Kang32	2007	Yes	Yes	Yes	Yes	Yes	Yes	Unclear	Yes	Yes	No	Yes	High
Kii33	2007	Yes	Yes	Yes	Yes	Yes	Yes	Yes	No	Yes	No	Yes	High
Komatsu34	2009	Yes	Yes	Yes	Yes	Yes	Yes	Yes	Yes	Yes	No	Yes	High
Kaneko35	2010	Yes	Yes	Yes	Yes	Yes	Yes	Yes	Yes	Yes	Yes	Yes	Low
Liu36	2010	Yes	Yes	Yes	Yes	Yes	Yes	Yes	Yes	Yes	Yes	Yes	Low
Okumura37	2010	Yes	Yes	Yes	Yes	No	Yes	Unclear	Yes	Yes	No	Unclear	High
Taghavi38	2010	Yes	Yes	Yes	No	Yes	Yes	Yes	Yes	Yes	No	Yes	High
Yamasaki39	2010	Yes	Yes	Yes	Yes	Yes	Yes	Yes	Yes	Yes	No	Yes	High
Egashira40	2011	Yes	Yes	Yes	Yes	Yes	Yes	Yes	Yes	Yes	Yes	Yes	Low
Yen41	2011	Yes	Yes	Yes	Yes	Yes	Yes	Yes	Yes	Yes	No	Yes	High
Huang42	2013	Yes	Yes	Unclear	Yes	Yes	Yes	Yes	No	Yes	No	Yes	High
Murata43	2013	Yes	Yes	Yes	Yes	Yes	Yes	Unclear	Yes	Yes	No	Unclear	High
Okamoto44	2013	Yes	Yes	Yes	Yes	Unclear	Yes	Yes	Yes	Yes	Yes	Yes	High
Wang45	2013	Yes	Yes	Yes	Yes	Yes	Yes	Yes	Yes	Yes	No	Yes	High
Gao46	2014	Yes	Yes	Yes	Yes	Yes	Yes	Yes	Yes	Yes	Yes	Yes	Low
Huang47	2014	Yes	Yes	Yes	Yes	Yes	Yes	Yes	Yes	Yes	Yes	Yes	Low
Shang48	2014	Yes	Yes	Yes	Yes	Yes	Yes	Yes	Yes	Yes	Yes	Yes	Low
Song49	2014	Yes	Yes	Yes	Yes	Yes	Yes	Yes	Yes	Yes	Yes	Yes	Low
Xu50	2015	Yes	Yes	Yes	Yes	Yes	Yes	Yes	Yes	Yes	Yes	Yes	Low
Yao51	2016	Yes	Yes	Yes	Yes	Yes	Yes	Yes	Yes	Yes	No	Yes	High
Chen52	2016	Yes	Yes	Yes	No	Yes	Yes	Yes	Unclear	Yes	No	Yes	High
Zhang53	2014	Yes	Yes	Yes	No	Yes	Yes	Yes	Yes	Yes	No	Yes	High
Ishiguro54	2014	Yes	Yes	Yes	No	Yes	Yes	Yes	Yes	Yes	No	Yes	High
Qin55	2015	Yes	Yes	Yes	No	Yes	Yes	Yes	Unclear	Yes	No	Yes	High
Sawada56	2016	Yes	Yes	Yes	No	Yes	Yes	Yes	Yes	Yes	No	Yes	High

## Sheet: Table S3
Table S3. Clinicopathological and survival data of all studies included in final meta-analysis.
Author	No. of patients	Tx/Tis	T1a	T1b	T1	T2	T3	T4	N+	N0	N1	N2	Mx	M0	M1	G1	G2	G3	Stage 0	Stage I	Stage II	Stage III	Stage IV	TNM Stage Edition	R0	R1	R2	RX	Median Survival Total (months)	Median Survival p53 'Higher expression'	Median Survival p53 'Lower expression'
Shimaya1	105				25	17	51	12		33	72			102	3	31	41	33		17	35	50	3							18.3	40.6
Wang2	100	7	14	9	23	9	32	29								41	52	7
Nakamura3	61	1	11	19					42	19
Uchino4	82	2	2	8		7	44	19	53	29						22	34	22									30	52
Coggi5	74																				24	38		4
Patel6	46						44	2			46					3	26	17						4			Unclear
Chyczewski7	33									12	21					6	12	15			20	11		4	27	6
Hashimoto8	71				32		49			25	46			68	3	17	35	15	5	9	4	21
Ikeda9	53				7	10	27	9		14	39			49	4	16	30	5		4	21	24
Inada10	40		4	6		3	25	2		14	12	14				7	29	4	7	2	6	10
Kanamoto11	239								131	108						77	118	44		79	82	78		4
Kuwahara12	88																								64
Lam13	153															47	73	33		2	44	105		4					14	16	10.5
Ikeguchi14	191								102	89						14	91	86		38	61	78
Kihara15	138															47	66	25	3	10	22	70		5
Shimada16	59				10	15	14	10		11	38			39	10					5	17	24			49	10
Ito17	40						15	25						29	11	4	31	5												13.5	13.7
Ahn18	81				4	17	42	18		39	42			71	10	13	14	11		3	32	36	10						11.8
Hironaka19	73					10	41	33	47	26						1	48	24
Shimada20	59				10		42		44	8			22	30
Shinohara21	144	2			34	20	73	15												23	28	35	56	5
Guner22	53				5	15	29	4		27	26					5	38	10		3	30	20			53				13.7	13.9	12.2
Rosa23	47				13		28	6	22	25						7	31	9			23	24			34	13
Tachibana24	45				6	22	17			11	34			30	15	20	16	9		1	17	12	15		45
Nakamura25	61						27	49						44	32	8	55	13
Takeuchi26	90				28	10	52			30	60					18	69	3		13	40	37		5
Bahnassy27	50															12	20	18												42	45.6
Goan28	40				2	10	24	4	26	14										1	18	20		5
Miyazak29	61				4	6	20	27		28	33			41	20	16	25	20		4	11	26		5
Yamazaki30	43	2			10	5	26			20	23					12	22	14	2	7	17	17			43
Kunisaki31	41							28						25	16	5	25	11						6					13
Kang32	63																				10	30							14
Kii33	51				11		40			12	39										18	33		6					18.4	22.3	16.4
Komatsu34	153				17	97		39		34	119			126	27	137		16		7	37	78	31	6
Kaneko35	57						20	37	25	22				22	25
Liu36	74				21		48		32	37						25	24	20
Okumura37	248				64	33	96	55		103	145			180	68	89	108	51		46	72	62	68	5	248
Taghavi38	80															46	23	11						5
Yamasaki39	97					17	59	21			59				38						11	47	39
Egashira40	94				45		49		48	46						17	57	20		53		41
Yen41	132				10	41	63	15		63	69			113	19	19	101	12						6	117	4	11
Huang42	106				61		45		31	75						36	59	41		86		20		7						23	45
Murata43	266
Okamoto44	86				28	9	46	3	50	36				81	5	17	56	13		20	28	33	5	7
Wang45	100				36		71			51	57					44	63				45	62			114
Gao46	113				9	19	60	25	61	52	39	22		112	1	21	60	32		7	46	59	1
Huang47	106				23	36	56	3	51	67						37	56	25						5
Shang48	590				273		317			318	272					152	332	100						7
Song49	88				3	18	66	1		48	26	10		88		21	60	7		4	51	33
Xu50	830				37	135	658									110	562	153		62	335	433		7						58.8	46.3
Yao51	136															50	59	27												56.4	67.2
Chen52	195				22	91	82									16	108	71		22	91	82		7	195
Zhang53	104				4	23	72	5	50	54				104		58	32	14		51		53
Ishiguro54	62				9	7	25	21	53	9						25	27	10	2	5	6	23	26							15	15
Qin55	67				1	8	51	7	38	29	36	1		66	1	11	37	19		1	29	36	1
Sawada56	144				13	26	93	12	103	41						46	74	24

## Sheet: Table S4
Table S4. Subgroup analyses
Subgroup	NO. of studies	Pooled HR [95% CI]	p-value	Heterogeneity I2 statistic (p-value)
Assay and histology type
No immunohistochemistry	11	1.24 [0.94, 1.64]	0.13	37%(0.10)
No immunohistochemistry and pure ESCC cohorts	8	1.06 [0.74, 1.53]	0.74	34%(0.16)
Next generation sequencing only studies	5	0.92 [0.61, 1.39]	0.69	0% (0.77)
Immunohistochemistry only	45	1.39 [1.23, 1.56]	< 0.00001	46% (0.0006)
Immunohistochemistry only and pure ESCC cohorts	40	1.40 [1.25, 1.57]	< 0.00001	38% (0.008)
Immunohistochemistry only and higher cut points	13	1.21 [0.99, 1.47]	0.06	46% (0.04)
Immunohistochemistry only and lower cut points	32	1.48 [1.28, 1.71]	< 0.00001	42% (0.008)
Immunohistochemistry only, lower cut points and pure ESCC cohorts	28	1.47 [1.29, 1.69]	< 0.00001	28% (0.08)
Adjustment for tumor stage
Studies including HRs adjusting for standard prognostic variables	21	1.45 [1.26, 1.68]	< 0.00001	31% (0.09)
Studies including HRs adjusting for standard prognostic variables and pure ESCC cohorts	18	1.48 [1.30, 1.69]	< 0.00001	16% (0.26)
Studies with unadjusted HRs for standard prognostic variables	35	1.28 [1.11, 1.49]	0.0009	46% (0.002)
Studies with unadjusted HRs for standard prognostic variables and pure ESCC cohorts	29	1.21 [1.04, 1.42]	0.02	41% (0.01)
Risk of bias and tumor type
Low risk of bias	16	1.47 [1.29, 1.67]	< 0.00001	15% (0.28)
Low risk of bias and pure ESCC cohorts	14	1.46 [1.29, 1.65]	< 0.00001	8% (0.37)
High and unclear risk of bias	40	1.28 [1.10, 1.47]	0.0009	47% (0.0006)
High risk of bias and pure ESCC cohorts	33	1.23 [1.06, 1.44]	0.007	41% (0.008)
Other exploratory subgroups of interest
Only chemo-radiotherapy naïve patients (regardless of risk of bias)	19	1.32 [1.12, 1.56]	0.001	23% (0.17)
Only studies with no neoadjuvant chemo-radiotherapy (regardless of risk of bias)	39	1.28 [1.13, 1.44]	< 0.0001	38% (0.09)
Only studies with no neoadjuvant chemo-radiotherapy and pure ESCC cohorts (regardless of risk of bias)	35	1.26 [1.11, 1.42]	0.0004	39% (0.01)

## Sheet: Table S5
Table S5. Meta-regression analysis of study factors associated inter-study heterogeneity
Study variable	No. of studies	logHR change estimate	Standard Error	p-value
Pure ESCC cohort	56	-0.897	4.495	0.848
Immunohistochemistry	56	0.379	0.519	0.493
Adjusted HR estimates	56	-0.638	0.84	0.476
Risk of bias = low	56	0.814	0.968	0.433
Number of patients	56	-0.001	0.004	0.699
Study cohort age (mean/median)	41	0.009	0.064	0.889
Surgical specimens analysed	55	0.193	0.507	0.717
Only surgically treated patients	42	-0.465	1.681	0.792
CRTx included	43	-0.185	1.543	0.909
Neo-adjuvant CRTx included	45	0.537	1.157	0.659
Percentage p53 Higher expression	56	0.006	0.011	0.585
Stage 4 included in analysis	46	-0.155	0.452	0.743
p53 Higher expression ESCC more LN	40	0.323	0.451	0.5
p53 Higher expression ESCC higher stage	51	0.162	0.49	0.752
